# Supplementary material for: Transcriptional profiling of HERV-K(HML-2) in amyotrophic lateral sclerosis and potential implications for expression of HML-2 proteins
Source: Mol Neurodegener. 2018 Aug 2;13:39. doi: 10.1186/s13024-018-0275-3 (PMC6091006; doi:10.1186/s13024-018-0275-3)
Supplement: Supplementary file 1 — Table S1. Tissue samples used in this study. Table S2. Relative cloning frequencies of gag amplicon-derived cDNAs from different HERV-K(HML-2) loci. (XLSX 29 kb) [file 13024_2018_275_MOESM1_ESM.xlsx]

## Sheet: Table S1
	Table S1: Tissue samples used in this study
	Sample ID	Source	Patient #	REGION	TYPE	Age at Onset	Age at Death	Sex - M/F	Race	PMI (hours)	Transcr. Prof.	RT-qPCR	Western	RIN	Notes
		JHU	13	MOTOR	sALS	~61	71	M	W	?		Y		N/A
				OCCIPITAL								Y		8
				HIPPO								Y		3.3
		UCSD	19	MOTOR	CNTR	N/A	80	F	W	2.5		Y		5.3	Parkinson's disease
				CEREBELLUM								Y	Y	5.5
	23-Mot	UCSD	23	MOTOR	CNTR	N/A	77	M	W	6	g, rn	Y	Y	9.2	Cardiac Failure
				CEREBELLUM								Y	Y	6
	26-Mot	UCSD	26	MOTOR	CNTR	N/A	49	M	W	4	g	Y	Y	8.9	Cancer, obesity
				CEREBELLUM								Y	Y	7.7
		JHU	30	MOTOR	sALS	28	44	M	W	26.5		Y		5.1
				OCCIPITAL								Y		5.3
				HIPPO								Y		4.4
				FRONTAL									Y	N/A
	31-Mot	UCSD	31	MOTOR	CNTR	N/A	67	M	W	3.5	g	Y	Y	9.4	Lung Cancer
				CEREBELLUM								Y	Y	7.7
	32-Mot	UCSD	32	MOTOR	sALS	69.5	71	M	W	4.5	g, rn	Y	Y	7.1
				CEREBELLUM								Y	Y	3
	U33-Mot	UCSD	33	MOTOR	sALS	47.5	54	M	W	5		Y	Y	7.9
				CEREBELLUM								Y	Y	5.2
	J33-Mot	JHU	33	MOTOR	sALS	63	65	M	W	15.5		Y		N/A
				OCCIPITAL								Y		2.7
				HIPPO								Y		2.3
				FRONTAL									Y	N/A
	35-Mot	UCSD	35	MOTOR	sALS	68.25	74	F	W	5	g, rn	Y		9.9
				CEREBELLUM								Y	Y	8
		UCSD	36	MOTOR	sALS	72	73	M	W	5		Y		9.3
				CEREBELLUM								Y	Y	5.6
		UCSD	39	MOTOR	CNTR	N/A	77	M	W	2		Y	Y	9.1	Aortic Dissection & Multiple system failure
				CEREBELLUM								Y	Y	7.3
				FRONTAL									Y	N/A
		UCSD	43	MOTOR	sALS	72.25	74	M	W	6		Y		4.7
				CEREBELLUM								Y	Y	6.3
		JHU	44	MOTOR	CNTR	N/A	90	F	W	9		Y	Y	3.4	Polio
				OCCIPITAL								Y		2.9
		UCSD	45	MOTOR	sALS	64	69	F	W	5		Y		9.1
				CEREBELLUM								Y	Y	7.9
		UCSD	48	MOTOR	sALS	65.2	67	M	W	6		Y	Y	10
				CEREBELLUM								Y	Y	7.4
	49-Mot	JHU	49	MOTOR	sALS	62	68	F	W	4	g	Y		7.9
	49-Occ			OCCIPITAL							g	Y		7.5
				HIPPO								Y		2.7
				FRONTAL									Y	N/A
	J60-Mot	JHU	60	MOTOR	CNTR	N/A	80	M	W	15	g	Y	Y	6.8	DLB+PN
	J60-Occ			OCCIPITAL							g	Y		4.5
	U60-Mot	UCSD	60	MOTOR	sALS	55	58	F	W	3	g	Y		10
				CEREBELLUM								Y	Y	7.8
		JHU	61	MOTOR	sALS	71	72	F	W	12		Y		N/A	N/A
				OCCIPITAL								Y		4.2
				HIPPO								Y		5.4
				FRONTAL									Y	N/A
	62-Mot	UCSD	62	MOTOR	sALS	50.3	52	M	W	6	g, e	Y	Y	10
				CEREBELLUM								Y	Y	6.9
	64-Mot	UCSD	64	MOTOR	sALS	44	47	M	W	6.5	g, e			9.9
				CEREBELLUM									Y	N/A
		JHU	70	MOTOR	fALS		63	M	W	6		Y		5.2	OPTN M98K
				OCCIPITAL								Y		5.6
				HIPPO								Y		6.9
	73-Mot	UCSD	73	MOTOR	CNTR	N/A	74	M	W	5.5	e	Y		10	Cardiovascular and complications
				CEREBELLUM								Y		2.9
				FRONTAL									Y	N/A
		JHU	74	MOTOR	fALS	46	47	M	W	18.5		Y	Y	6	SOD1 A4V
				OCCIPITAL								Y		3.7
		JHU	82	MOTOR	sALS	63	66	M	W	13		Y		5.2
				OCCIPITAL								Y		7
				HIPPO								Y		6.2
				FRONTAL									Y	N/A
	83-Mot	JHU	83	MOTOR	fALS	44	50	M	B	4.5	g	Y	Y	8.5	SOD1 N139K
	83-Occ			OCCIPITAL							g	Y		7.6
	88-Mot	JHU	88	MOTOR	fALS	57	59	M	W	10	g	Y		3.5	FTD+fALS / C9ORF72+
	88-Occ			OCCIPITAL							g	Y		2.1
	89-Mot	JHU	89	MOTOR	sALS	69	71	F	W	19.5	g, e	Y		5.8
	89-Occ			OCCIPITAL							g	Y		4.3
				HIPPO								Y		4.3
		JHU	90	MOTOR	sALS	57	59	F	W	10		Y	Y	6.6
	90-Occ			OCCIPITAL							g	Y		7.1
	91-Mot	JHU	91	MOTOR	sALS	50	53	M	W	?	g	Y	Y	7.9
				OCCIPITAL								Y		7.6
				FRONTAL	sALS								Y	N/A
	92-Mot	JHU	92	MOTOR	fALS	70	92	M	W	9.5	g	Y	Y	6.6	C9+
	92-Occ			OCCIPITAL							g	Y		4.5
		GBB	13-06	MOTOR	CNTR		72	M	W	7		Y		6.6
				OCCIPITAL								Y		6.3
		GBB	14-06	MOTOR	CNTR		71	F	na	5		Y		4.3	Hypertensive vasculopathy, Lacunar infarcts
				OCCIPITAL								Y		N/A
	1509-Mot	GBB	15-09	MOTOR	CNTR		70	F	na	32	g, e	Y		9.9	Indeterminate
	1509-Occ			OCCIPITAL							g	Y		N/A
		UCSD	103	MOTOR	CNTR	N/A	92	F	W	10		Y		9.6	Coronary artery disease/ congestive heart failure
				CEREBELLUM								Y	Y	5
		MTB	145	TSC	CNTR		48.66	M	W	21		Y		5.3	Hypertensive Arteriosclerotic Cardiovascular Disease
	357-SC	MTB	357	CSC	ALS		56.01	F	W	21	rn	Y		8
	802-SC	MTB	802	CSC	ALS		73.63	F	W	20	e, rn		Y	8.3
		MTB	884	CSC	ALS		88.4	M	W	24		Y		6.6
		MTB	1100	CSC	ALS		57.19	F	W	14		Y	Y	6.4
		MTB	1131	TSC	CNTR		55.06	M	W	8		Y		8.1	Arteriosclerotic Cardiovasuclar Disease
		MTB	1228	TSC	CNTR		47.35	M	W	13		Y	Y	N/A	Arteriosclerotic Cardiovasuclar Disease
		MTB	1515	CSC	ALS		56.05	F	W	6		Y		2.9
	4263-SC	MTB	4263	CSC	CNTR		61.51	M	W	6	g, e	Y		7.8	Cardiac Arrest
		MTB	4762	CSC	ALS		59.65	M	W	6		Y	Y	2.9
		MTB	4837	CSC	ALS		45.97	F	W	12			Y	N/A
		MTB	4857	CSC	ALS		78.33	F	W	19		Y		8.7
		MTB	5004	CSC	ALS		62.6	F	W	22		Y		7.7
	5015-SC	MTB	5015	TSC	ALS		35.74	M	W	18	g			8.6
		MTB	5148	CSC	ALS		62.62	F	W	9		Y		2.7
		MTB	5358	TSC	CNTR		54.58	F	W	24		Y		6	Hypertensive Cardiovascular Disease
		MTB	5383	CSC	ALS		60.33	F	W	21		Y		6.6
		MTB	5388	CSC	ALS		61.13	M	W	8		Y		3.9
		MTB	5450	CSC	CNTR		48.82	M	B	6		Y		4.1	Congestive Heart Failure
		MTB	5452	CSC	CNTR		67.52	M	B	23		Y		6.7	Occlusive Pulmonary Thromboembolism
	5456-SC	MTB	5456	CSC	CNTR		57.84	M	W	16	g	Y		8	Atherosclerotic Cardiovascular Disease
	5458-SC	MTB	5458	CSC	CNTR		64.15	M	W	13	rn	Y		7.6	Multiple Injuries
		MTB	5593	CSC	ALS		70.46	F	W	24		Y		7
		MTB	5604	CSC	CNTR		73.33	F	W	20		Y		5.6
		MTB	5609	CSC	CNTR		54.78	F	W	6		Y		6.1	Atherosclerotic Cardiovascular Disease
		MTB	5613	CSC	CNTR		72.36	M	W	24		Y	Y	6.5	Torso Injuries and Compressional Asphyxia
		MTB	5617	CSC	CNTR		59.91	M	W	10		Y	Y	4.6	Multiple Injuries
		MTB	5630	CSC	CNTR		37.28	F	B	17		Y		7.1	Hypertrophic Cardiomyopathy with aortic dissection
		MTB	5666	CSC	CNTR		65.55	M	W	25		Y		6.2	Ruptured aortic aneurysm
		MTB	5675	CSC	ALS		53.76	M	W	4		Y		7.6
		MTB	5678	CSC	ALS		55.68	M	W	6		Y		5.2
		MTB	5711	CSC	CNTR		50.5	F	B	15			Y	N/A	Complications of Lung Cancer
		MTB	5789	CSC	ALS		71.07	F	W	17		Y		5.5
		MTB	5814	CSC	CNTR		48.59	M	W	22		Y		N/A	Hypertensive Atherosclerosis Heart Disease
	5847-SC	MTB	5847	CSC	ALS		53.51	M	W	30	g, rn	Y		8.1
	Sample ID: Sample designations used in paper text, figures and tables
	GBB: Georgetown Brain Bank
	MTB: University of Maryland Brain and Tissue Bank, NIH Neurobiobank
	UCSD: Dept. of Neurosciences, University of California San Diego School of Medicine
	JHU: Target ALS Human Postmortem Tissue Core, Johns Hopkins University School of Medicine
	Transcr. Prof.: Transcription profiling using gag (g), env (e), or rec/np9 (rn) cDNAs
	CSC / TSC: Cervical / Thoracic Spinal Cord
	RIN: RNA Integrity Number
	N/A: not available or Western blot only

## Sheet: Table S2
	Table S2: Relative cloning frequencies of gag amplicon-derived cDNAs from different HERV-K(HML-2) loci
		motor	motor	motor	motor	motor	motor	motor	motor	motor	motor	motor	occ	occ	occ	occ	occ	occ	sc	sc	motor	motor	motor	motor	motor	occ	occ	sc	sc
		ALS	ALS	ALS	ALS	ALS	ALS	ALS	ALS	ALS	ALS	ALS	ALS	ALS	ALS	ALS	ALS	ALS	ALS	ALS	ctrl	ctrl	ctrl	ctrl	ctrl	ctrl	ctrl	ctrl	ctrl			ORF
	locus designation	49-Mot	83-Mot	88-Mot	89-Mot	91-Mot	92-Mot	U60-Mot	62-Mot	64-Mot	32-Mot	35-Mot	49-Occ	83-Occ	88-Occ	89-Occ	90-Occ	92-Occ	5015-SC	5847-SC	1509-Mot	J60-Mot	23-Mot	26-Mot	31-Mot	1509-Occ	J60-Occ	4263-SC	5456-SC	locus designation	type	Env [aa]	Rec/Np9	hg19	hg18
	chr1p31.1_K-1	0	0	0	0	9.09091	3.7037	0	0	0	5.26316	0	0	0	0	0	4.34783	12.5	0	0	8.33333	20	0	0	0	0	8.88889	3.7037	0	chr1p31.1_K-1	1	606	Np9	chr1:75844857	chr1:75379172
	chr1q22_K-7	0	0	0	0	0	0	0	0	0	0	2.12766	0	0	0	0	0	0	0	2.85714	0	0	0	0	2.22222	0	0	0	0	chr1q22_K-7	1	606	Np9	chr1:155603549	chr1:155633758
	chr3p12.3_K-*	0	0	0	0	0	0	0	0	0	0	0	0	0	0	0	0	0	0	0	0	0	0	0	0	0	2.22222	0	0	chr3p12.3_K-*	2	242		chr3:75601670	chr3:75552519
	chr3q12.3_K-5	64.1026	40	32	84.6154	54.5455	25.9259	62.5	71.7949	54.5455	44.7368	38.2979	65.5172	28	17.6471	59.375	13.0435	25	48.5714	68.5714	58.3333	13.3333	70	53.8462	71.1111	70.5882	31.1111	62.963	64.8649	chr3q12.3_K-5	1	263	Np9	chr3:101412824	chr3:101693980
	chr3q13.2_K-3	0	0	0	0	0	0	0	0	0	0	0	0	0	0	0	0	0	0	0	0	0	0	0	0	0	0	3.7037	0	chr3q13.2_K-3	1	434	Np9	chr3:112750203	chr3:113031356
	chr3q21.2_K-4	7.69231	10	12	0	13.6364	22.2222	12.5	12.8205	0	10.5263	12.766	6.89655	20	17.6471	15.625	13.0435	37.5	14.2857	0	8.33333	20	7.5	19.2308	13.3333	3.92157	24.4444	0	2.7027	chr3q21.2_K-4	2		Rec	chr3:125611223	chr3:125892380
	chr4p16.1a_K-*	0	0	0	0	0	0	0	2.5641	0	0	2.12766	0	0	0	0	0	0	0	0	8.33333	0	0	0	0	1.96078	0	0	0	chr4p16.1a_K-*	2	158		chr4:9125672	chr4:9123946
	chr4p16.1b_K-*	0	0	0	3.84615	0	0	0	0	0	0	0	0	0	0	0	0	0	0	2.85714	0	0	0	0	0	3.92157	0	0	2.7027	chr4p16.1b_K-*	2	342	longer	chr4:9661733	chr4:9660109
	chr5q33.3_K-10	2.5641	0	0	0	0	0	0	0	0	2.63158	6.38298	6.89655	8	0	3.125	8.69565	0	11.4286	0	0	0	0	0	2.22222	0	0	0	0	chr5q33.3_K-10	1	139 (969)		chr5:156091809	chr5:156664798
	chr7p22.1_K-6	0	0	0	0	0	3.7037	0	0	0	0	2.12766	0	0	0	0	0	0	0	0	0	0	0	0	0	0	0	0	0	chr7p22.1_K-6	2	699 (f-l)	Rec	chr7:4637944	chr7:4589810
	chr7q22.2_K-14	0	0	0	0	0	0	0	0	9.09091	2.63158	2.12766	0	0	11.7647	0	0	0	2.85714	2.85714	8.33333	0	2.5	0	2.22222	0	2.22222	0	5.40541	chr7q22.2_K-14	del			chr7:104392150	chr7:104751703
	chr7q34_K-15	10.2564	10	32	0	9.09091	18.5185	8.33333	0	9.09091	5.26316	2.12766	3.44828	0	29.4118	0	21.7391	25	11.4286	5.71429	8.33333	26.6667	7.5	15.3846	2.22222	9.80392	11.1111	7.40741	2.7027	chr7q34_K-15	del			chr7:141454695	chr7:141754895
	chr8p23.1a_K-*	0	30	4	3.84615	9.09091	0	0	0	0	0	2.12766	0	24	0	3.125	30.4348	0	0	0	0	0	0	0	0	0	2.22222	0	0	chr8p23.1a_K-*	2	264		chr8:12081367	chr8:8199304
	chr8p23.1b_K-*	5.12821	10	0	0	0	0	0	0	0	15.7895	14.8936	3.44828	4	0	3.125	0	0	0	0	0	0	0	0	0	0	0	7.40741	8.10811	chr8p23.1b_K-*	2	264		chr8:12323877	chr8:12223858
	chr10p14_K-16	0	0	8	0	0	7.40741	0	0	9.09091	2.63158	0	3.44828	4	11.7647	0	0	0	0	5.71429	0	6.66667	5	0	0	0	0	0	13.5135	chr10p14_K-16	2	286	Rec	chr10:6873520	chr10:6831558
	chr11q12.3_K-27	2.5641	0	0	7.69231	0	3.7037	4.16667	7.69231	0	2.63158	0	6.89655	0	5.88235	3.125	0	0	0	0	0	0	5	3.84615	4.44444	0	6.66667	14.8148	0	chr11q12.3_K-27	2	337		chr11:62148198	chr11:62380726
	chr11q22.1_K-25	0	0	8	0	0	0	0	0	0	2.63158	0	0	0	0	0	0	0	0	0	0	0	0	0	0	0	0	0	0	chr11q22.1_K-25	2	661		chr11:101567880	chr11:101697149
	chr19q13.12_K-29	2.5641	0	4	0	4.54545	11.1111	12.5	5.12821	18.1818	5.26316	14.8936	3.44828	12	5.88235	12.5	8.69565	0	11.4286	11.4286	0	13.3333	2.5	7.69231	0	9.80392	11.1111	0	0	chr19q13.12_K-29	2	206		chr19:37604891	chr19:37113989
	chr21q21.1_K-23	0	0	0	0	0	3.7037	0	0	0	0	0	0	0	0	0	0	0	0	0	0	0	0	0	2.22222	0	0	0	0	chr21q21.1_K-23	1	197	Np9	chr21:19940039	chr21:18567721
	chr22q11.21_K-24	5.12821	0	0	0	0	0	0	0	0	0	0	0	0	0	0	0	0	0	0	0	0	0	0	0	0	0	0	0	chr22q11.21_K-24	1	606	Np9	chr22:18934451	chr22:18940760
	total # cDNAs	39	20	25	26	22	27	24	39	11	38	47	29	25	17	32	23	8	35	35	12	15	40	26	45	51	45	27	37
											sum ALS motor:	318					sum ALS occ:	134	sum ALS sc:	70				sum ctrl motor:	138	sum ctrl occ:	96	sum ctrl sc:	64
	loci per sample	8	5	7	4	6	9	5	5	5	11	11	8	7	7	7	7	4	6	7	6	6	7	5	8	6	9	6	7
	loci per 10 cDNAs	2.05128	2.5	2.8	1.53846	2.72727	3.33333	2.08333	1.28205	4.54545	2.89474	2.34043	2.75862	2.8	4.11765	2.1875	3.04348	5	1.71429	2	5	4	1.75	1.92308	1.77778	1.17647	2	2.22222	1.89189
	See Table S1 for details on samples
